# Supplementary material for: Biocompatibility Evaluation of TiO2, Fe3O4, and TiO2/Fe3O4 Nanomaterials: Insights into Potential Toxic Effects in Erythrocytes and HepG2 Cells
Source: Nanomaterials (Basel). 2023 Oct 25;13(21):2824. doi: 10.3390/nano13212824 (PMC10648038; doi:10.3390/nano13212824)
Supplement: Supplementary file 1 [file nanomaterials-13-02824-s001.zip]

Archive with 1 entries (1 files):
- nanomaterials-2663225-supplementary.pdf
